# Supplementary material for: Rapid Spectroscopic Liquid Biopsy for the Universal Detection of Brain Tumours
Source: Cancers (Basel). 2021 Jul 30;13(15):3851. doi: 10.3390/cancers13153851 (PMC8345395; doi:10.3390/cancers13153851)
Supplement: Supplementary file 1 [file cancers-13-03851-s001.zip]

Archive with 1 entries (1 files):
- cancers-1292359-supplementary.pdf
